# Supplementary material for: A Novel Primary Cell Line Model of Localized Prostate Cancer and Radioresistance—A Role for Nicotinamide N-Methyltransferase
Source: Cells. 2025 May 31;14(11):819. doi: 10.3390/cells14110819 (PMC12153919; doi:10.3390/cells14110819)
Supplement: Supplementary file 1 [file cells-14-00819-s001.zip]

Archive with 6 entries (6 files):
- Figure S1.tif
- Figure S2.tif
- Figure S3.tif
- Supplementary File 1.pptx
- Supplementary Table 1.pdf
- Supplementary Table 2.pdf
